# Supplementary material for: A Comparative Study of Milk Fat Extracted from the Milk of Different Goat Breeds in China: Fatty Acids, Triacylglycerols and Thermal and Spectroscopic Characterization
Source: Biomolecules. 2022 May 22;12(5):730. doi: 10.3390/biom12050730 (PMC9138446; doi:10.3390/biom12050730)
Supplement: Supplementary file 1 [file biomolecules-12-00730-s001.zip]

Archive with 1 entries (1 files):
- biomolecules-1692153-supplementary.pdf
